# Supplementary material for: Accelerated parallel algorithm for gene network reverse engineering
Source: BMC Syst Biol. 2017 Sep 21;11(Suppl 4):83. doi: 10.1186/s12918-017-0458-5 (PMC5615246; doi:10.1186/s12918-017-0458-5)
Supplement: Additional file 1 — Source code. The source code developed are available in the Bitbucket repository: https://github.com/califano-lab/GPU-ARACNE. (ZIP 25 kb) [file 12918_2017_458_MOESM1_ESM.zip]

Archive with 33 entries (27 files):
- GPU-ARACNE-master/
- GPU-ARACNE-master/.gitignore
- GPU-ARACNE-master/Makefile
- GPU-ARACNE-master/README.md
- GPU-ARACNE-master/data/
- GPU-ARACNE-master/data/.gitplaceholder
- GPU-ARACNE-master/doc/
- GPU-ARACNE-master/doc/.gitplaceholder
- GPU-ARACNE-master/include/
- GPU-ARACNE-master/include/.gitplaceholder
- GPU-ARACNE-master/include/BootstrapContainer.hpp
- GPU-ARACNE-master/include/Cube.hpp
- GPU-ARACNE-master/include/InputOutput.hpp
- GPU-ARACNE-master/include/Matrix.hpp
- GPU-ARACNE-master/include/aracne.hpp
- GPU-ARACNE-master/include/genMiCutoff.hpp
- GPU-ARACNE-master/include/miAP.hpp
- GPU-ARACNE-master/include/pruneGraph.hpp
- GPU-ARACNE-master/include/sumBooststrapGraphs.hpp
- GPU-ARACNE-master/include/util.hpp
- GPU-ARACNE-master/run.sh
- GPU-ARACNE-master/src/
- GPU-ARACNE-master/src/.gitplaceholder
- GPU-ARACNE-master/src/InputOutput.cu
- GPU-ARACNE-master/src/aracne.cu
- GPU-ARACNE-master/src/miAP.cu
- GPU-ARACNE-master/src/pruneGraph.cu
- GPU-ARACNE-master/test/
- GPU-ARACNE-master/test/.gitplaceholder
- GPU-ARACNE-master/test/bootstrapTest.cu
- GPU-ARACNE-master/test/jingTester.cu
- GPU-ARACNE-master/test/tester.cu
- GPU-ARACNE-master/test/unitTest_DPI.cu
