# Supplementary material for: Accelerated parallel algorithm for gene network reverse engineering
Source: BMC Syst Biol. 2017 Sep 21;11(Suppl 4):83. doi: 10.1186/s12918-017-0458-5 (PMC5615246; doi:10.1186/s12918-017-0458-5)
Supplement: Additional file 1 — Source code. The source code developed are available in the Bitbucket repository: https://github.com/califano-lab/GPU-ARACNE. (ZIP 25 kb) [file 12918_2017_458_MOESM1_ESM.zip › GPU-ARACNE-master/include/Cube.hpp]

#ifndef CUBE_HPP
#define CUBE_HPP

class Cube
{
public:
    unsigned int totalCount;
    unsigned int upper;
    unsigned int lower;
    unsigned int left;
    unsigned int right;
};

#endif
