# Supplementary material for: Accelerated parallel algorithm for gene network reverse engineering
Source: BMC Syst Biol. 2017 Sep 21;11(Suppl 4):83. doi: 10.1186/s12918-017-0458-5 (PMC5615246; doi:10.1186/s12918-017-0458-5)
Supplement: Additional file 1 — Source code. The source code developed are available in the Bitbucket repository: https://github.com/califano-lab/GPU-ARACNE. (ZIP 25 kb) [file 12918_2017_458_MOESM1_ESM.zip › GPU-ARACNE-master/include/aracne.hpp]

//#define TEST
#include "InputOutput.hpp"
#include "Matrix.hpp"
#include "pruneGraph.hpp"
#include "miAP.hpp"
#include "genMiCutoff.hpp"
#include "BootstrapContainer.hpp"
#include <cstdlib>
#include <cstdio>
#define POISSON_P_VALUE 0.05
#define SMALL_LIMIT 0.00001
