# Supplementary material for: Accelerated parallel algorithm for gene network reverse engineering
Source: BMC Syst Biol. 2017 Sep 21;11(Suppl 4):83. doi: 10.1186/s12918-017-0458-5 (PMC5615246; doi:10.1186/s12918-017-0458-5)
Supplement: Additional file 1 — Source code. The source code developed are available in the Bitbucket repository: https://github.com/califano-lab/GPU-ARACNE. (ZIP 25 kb) [file 12918_2017_458_MOESM1_ESM.zip › GPU-ARACNE-master/include/util.hpp]

#ifndef UTIL_HPP
#define UTIL_HPP
#include <cuda.h>
#include <cstdio>
#define HANDLE_ERROR( err ) (gpuCheckError( err, __FILE__, __LINE__ ))
static void gpuCheckError(cudaError_t err, const char *file, int line ) {
    if (err != cudaSuccess) {
        printf( "%s in %s at line %d\n", cudaGetErrorString( err ), file, line );
        exit( EXIT_FAILURE );
    }
}

#define HOST 0
#define DEVICE 1

#endif
