# Supplementary material for: Accelerated parallel algorithm for gene network reverse engineering
Source: BMC Syst Biol. 2017 Sep 21;11(Suppl 4):83. doi: 10.1186/s12918-017-0458-5 (PMC5615246; doi:10.1186/s12918-017-0458-5)
Supplement: Additional file 1 — Source code. The source code developed are available in the Bitbucket repository: https://github.com/califano-lab/GPU-ARACNE. (ZIP 25 kb) [file 12918_2017_458_MOESM1_ESM.zip › GPU-ARACNE-master/src/pruneGraph.cu]

#include "pruneGraph.hpp"

// the caller launches 2000 * 2000 * 20000 threads
// the kernel is implemented here
// first dimension: TF1
// second dimension: TF2
// third dimension: all genes
// decision array should be initialized to false (0)


//           val0
//TF1 <--------------> TF2
//     \            /
//      \          /
//       \        /
//  val1  \      /  val2
//         \    /
//          \  /
//          Gene

__global__
void label(float *d_rawGraph, unsigned int nRows, unsigned int nCols, int *d_decision, unsigned int *d_TFGeneIdx)
{
    unsigned int TF1 = blockIdx.x * blockDim.x + threadIdx.x;
    unsigned int TF2 = blockIdx.y * blockDim.y + threadIdx.y;
    if (TF1 >= nRows || TF2 >= nRows) return;
    if (TF1 == TF2) {
        d_decision[TF1 * nCols + d_TFGeneIdx[TF2]] = 1;
        return;
    }
    float val0 = d_rawGraph[TF1 * nCols + d_TFGeneIdx[TF2]];   
    if  (val0 < 0) return;
    unsigned int geneIdx = blockIdx.z * blockDim.z + threadIdx.z;
    if (geneIdx >= nCols) return;
    if (geneIdx == d_TFGeneIdx[TF1] || geneIdx == d_TFGeneIdx[TF2]) return;
    float val1 = d_rawGraph[TF1 * nCols + geneIdx];
    float val2 = d_rawGraph[TF2 * nCols + geneIdx];  
    if (val1 < 0 || val2 < 0) return;
    if (val0 < val1 && val0 < val2) d_decision[TF1 * nCols + d_TFGeneIdx[TF2]] = 1;
    if (val1 < val0 && val1 < val2) d_decision[TF1 * nCols + geneIdx] = 1;
    if (val2 < val0 && val2 < val1) d_decision[TF2 * nCols + geneIdx] = 1;
}

__global__
void cut(float *d_rawGraph, unsigned int nRows, unsigned int nCols, int *d_decision)
{
    unsigned int rowIdx = blockIdx.x * blockDim.x + threadIdx.x;
    unsigned int colIdx = blockIdx.y * blockDim.y + threadIdx.y;
    if (rowIdx >= nRows || colIdx >= nCols) return;
    if (d_decision[rowIdx * nCols + colIdx]) 
        d_rawGraph[rowIdx * nCols + colIdx] = -1;
}

__host__
void pruneGraph(float *d_rawGraph, unsigned int nRows, unsigned int nCols, unsigned int *d_TFGeneIdx)
{
    int *d_decision;
    HANDLE_ERROR(cudaMalloc((void **)&d_decision, sizeof(int) * nRows * nCols));
    // initializes all values to 0
    HANDLE_ERROR(cudaMemset((void *)d_decision, 0, sizeof(int) * nRows * nCols));
    // sequentially launche two kernels
    
    // label the edges to be cut
    dim3 blockDimLabel(8, 8, 16);
    dim3 gridDimLabel(ceil(nRows / 8.0), ceil(nRows / 8.0), ceil(nCols / 16.0));
    label<<<gridDimLabel, blockDimLabel>>>(d_rawGraph, nRows, nCols, d_decision, d_TFGeneIdx);
    HANDLE_ERROR(cudaGetLastError());
    HANDLE_ERROR(cudaDeviceSynchronize());
    
    // cut edges
    dim3 blockDimCut(16, 64, 1);
    dim3 gridDimCut(ceil(nRows / 16.0), ceil(nCols / 64.0), 1);
    cut<<<gridDimCut, blockDimCut>>>(d_rawGraph, nRows, nCols, d_decision);
    HANDLE_ERROR(cudaGetLastError());
    HANDLE_ERROR(cudaDeviceSynchronize());
    HANDLE_ERROR(cudaFree(d_decision));
}
